# Supplementary material for: Long-acting lenacapavir acts as an effective preexposure prophylaxis in a rectal SHIV challenge macaque model
Source: J Clin Invest. 2023 Aug 15;133(16):e167818. doi: 10.1172/JCI167818 (PMC10425210; doi:10.1172/JCI167818)
Supplement: Supporting data values [file jci-133-167818-s038.xlsx]

## Sheet: Figure 1
Figure 1		Plasma SHIV RNA (copies/mL)
	Study Week	100 TCID50 (10/16)										30 TCID50 (3/8)			10 TCID50 (1/8)
	0	50	50	50	50	50	50	50	50	50	50	50	50	50	50
	2	49921988	5305523	8992286	8642624	675454	4521804	42128026	54213553	1210449	11429041	624797	3839226	417689	7135753
	3	1410109	1709940	249506	39687	30235	905315	7667331	157671	14688468	5723681	18316756	2788962	508198	1185004
	4	874054	538584	117267	20154	12528	193462	554074	105296	1372536	156421	3471629	61307		2019

## Sheet: Figure 2
Figure 2a		SHIV Replication				Figure 2b	Week post dose	Plasma LEN (nM)
	Drug (nM)	Mean	SD	N				5 mg/kg			10 mg/kg			20 mg/kg			50 mg/kg			75 mg/kg
	25	0	1	3				Mean	SD	N	Mean	SD	N	Mean	SD	N	Mean	SD	N	Mean	SD	N
	8.333	0	0	3			0.142857	9.75721	5.50641	4	19.875	1.87506	4	41.275	14.138	4	195.812	80.5892	4	498.212	291.5	4
	2.778	1	1	3			0.428571	5.7218	2.95958	4	13.375	7.23297	4	17.8	9.05575	4	79.0221	17.3142	4	222.937	82.4876	4
	0.926	18	11	3			1	2.82237	1.34091	4	6.875	4.67787	4	9.225	3.2857	4	56.4852	26.046	4	161.609	85.0169	4
	0.309	60	23	3			2	2.96471	1.00974	4	8.575	2.36132	4	16.65	2.39513	4	87.0969	17.9226	4	212.68	64.7213	4
	0.103	99	27	3			3	4.23	1.08532	4	11.35	3.72782	4	21.25	4.79479	4	92.4361	31.4661	4	126.448	35.4136	4
	0.034	91	22	3			4	4.1365	1.31165	4	10.175	3.93054	4	23.875	14.6979	4	85.3314	40.2021	4	95.8093	57.791	4
	0.011	98	24	3			5	6.003	1.79491	4	12.8	4.92274	4	30.05	12.4819	4	80.5708	25.5812	4	89.8805	47.4354	4
							6	4.41659	2.12269	4	7.325	3.50844	4	26.75	9.70824	4	71.8685	23.4565	4	65.0689	39.4973	3
							7	5.29471	2.34614	4	10.075	4.56171	4	27.375	12.3105	4	102.789	39.3341	4	129.334	68.2326	4
							8	4.41575	2.0076	4	9.6	2.43995	4	26.05	13.0306	4	53.687	12.0854	4	54.9553	35.2669	4
							9	5.78971	2.66497	4	10.1381	2.77821	4	27.9574	14.3313	4	51.6682	4.1419	4	72.5975	52.645	4
							10	3.40585	2.11467	4	8.4082	2.11926	4	27.9298	15.2938	4	48.7252	3.18694	4	97.9854	61.3912	4
							11	4.16301	2.02712	4	5.96301	2.46351	4	14.9577	5.50581	4	45.5399	16.1963	4	71.2938	44.6286	4
							12	1.87441	0.716811	4	5.1279	1.73213	4	9.79991	3.53358	4	37.8585	20.2665	4	53.4925	33.5328	4
							13							11.6667	3.09246	3	37.8502	21.951	4	73.8166	53.0838	4
							14	1.44933	0.207646	2	3.62577	1.68777	4	7.06585	1.06849	4	20.9822	12.707	4	37.9039	23.4434	4
							15							6.06667	0.802081	3	18.409	16.4542	4	24.6123	16.3717	4
							16							4.06667	0.550757	3	22.1701	21.4472	4	30.8633	21.0321	4
							17							4.4	0.264575	3	22.1479	23.5761	4	24.4799	16.2689	4
							18										17.0317	18.7711	4	20.8765	15.1087	4
							19										11.1082	11.6497	4	16.2412	11.4755	4
							20										8.52265	7.89869	4	16.6334	14.1995	4
							21										6.48878	5.33786	4	12.2975	10.0131	4
							22										7.23254	8.06141	4	9.34681	8.06962	4
							23										5.76476	5.74723	4	10.3319	8.37893	4
							24										6.32141	5.8966	4	11.7487	11.7354	4
							25										6.61123	6.06663	4	11.5856	12.3929	4

## Sheet: Figure 3
Figure 3b	BN33				V229				BM55								Figure 3c	V229			BM55			V435			Figure 3d
	Week post challenge	Plasma SHIV RNA	Plasma LEN (nM)		Week post challenge	Plasma SHIV RNA	Plasma LEN (nM)		Week post challenge	Plasma SHIV RNA	Plasma LEN (nM)							Week post challenge	Plasma SHIV RNA		Week post challenge	Plasma SHIV RNA		Week post challenge	Plasma SHIV RNA				Intact SHIV DNA / 10M PBMC
	0	62	18.6		0	62	37.3		0	62	38.6							0	62		0	62		0	62				V229	BM55	V435	BN33	CO92	V411	V430	V470	CP67	V417	V426
	1	62	17.8		1	62	41.4		1	62	32							1	62		1	62		1	62			Wk 2	398.25	145.35	1890.13	1	1	1	1	1	1	1	1
	2	62	16.9924		2	58111	43.5042		2	74768	36.7056							2	58111		2	74768		2	756278			Wk 10				1	1	1	1	1	1	1	1
	3	62	14.3413		3	299412	43.9798		3	1140343	38.0221							3	299412		3	1140343		3	35193943
	4	62	16.2016		4	1919	15.25		4	77741	20.8276							4	1919		4	77741		4	3228706
	5	62	6.67937		5	1194	12.0721		5	72579	13.5556							5	1194		5	72579		5	807911
	6	62	9.1		6	189	15.1		6	7809	10.8							6	189		6	7809		6	242042
	7	62	5.713		7	79	8.32692		7	4541	7.1							7	79		7	4541		7	286179
	8	62	6.9		8	69	6		8	69	5.3							8	69		8	69		8
	9	62	4.7		9	62	3.7		9	62	3.8							9	62		9	62		9	32896
	10	62	4.5		10	62	4.6		10	62	4.1							10	62		10	62		10	40477
																								11	31394
	V411				CO92				V430				V470											12	7502
	Week post challenge	Plasma SHIV RNA	Plasma LEN (nM)		Week post challenge	Plasma SHIV RNA	Plasma LEN (nM)		Week post challenge	Plasma SHIV RNA	Plasma LEN (nM)		Week post challenge	Plasma SHIV RNA	Plasma LEN (nM)									13	16622
	0	62	143.424		0	62	50.0796		0	62	117.169		0	62	100.485									14	6647
	1	62	64.9949		1	62	62.6453		1	62	47.0677		1	62	40.0401									15	46117
	2	62	55.4277		2	62	47.7579		2	62	55.0624		2	62	48.4247									16	21357
	3	62	47.4563		3	62	52.0142		3	62	44.8865		3	62	50.5436									17	55828
	4	62	28.6119		4	62	67.2339		4	62	40.1224		4	62	46.1913									18	34073
	5	62	19.4557		5	62	66.6233		5	62	30.1844		5	62	35.1705									19	913
	6	62	17.8865		6	62	66.1221		6	62	23.3721		6	62	44.0202									20	62
	7	62	11.2203		7	62	36.2725		7	62	9.85027		7	62	26.5857
	8	62	7.4585		8	62	42.0426		8	62	6.90346		8	62	17.2313
	9	62	7.40297		9	62	52.8727		9	62	7.41046		9	62	20.9941
	10	62	5.8877		10	62	56.3907		10	62	7.28912		10	62	19.024
	11	62	3.67317		11	62	43.3313		11	62	3.37774		11	62	17.7446
	12	62	2.40277		12	62	27.0477		12	62	2.43512		12	62	12.5472
	13	62	3.02541		13	62	18.4983		13	62	1.41487		13	62	11.152
	14	62	2.51959		14	62	13.102		14	62	1.81316		14	62	8.52034
	15	62	2.20621		15	62	18.8219		15	62	1.32		15	62	6.58203
	16	62	1.79106		16	62	13.6664		16	62	1.23653		16	62	6.36501
	17	62	2.22359		17	62	13.6126		17	62	1		17	62	8.5494
	18	62	2.00189		18	62	13.0542		18	62	1		18	62	10.4888
	CP67				V417				V435				V426
	Week post challenge	Plasma SHIV RNA	Plasma LEN (nM)		Week post challenge	Plasma SHIV RNA	Plasma LEN (nM)		Week post challenge	Plasma SHIV RNA	Plasma LEN (nM)		Week post challenge	Plasma SHIV RNA	Plasma LEN (nM)
	0	62	153.652		0	62	158.01		0	62	28.1734		0	62	177.499
	1	62	95.4115		1	62	43.9085		1	62	12.5012		1	62	67.9998
	2	62	135.785		2	62	52.4969		2	756278	12.3915		2	62	89.7166
	3	62	144.22		3	62	88.5497		3	35193943	14.7674		3	62	144.405
	4	62	88.1277		4	62	68.9573		4	3228706	11.2189		4	62	116.871
	5	62	87.7881		5	62	48.7906		5	807911	9.22394		5	62	68.1672
	6	62	97.5966		6	62	57.2848		6	242042	8.59448		6	62	131.79
	7	62	46.473		7	62	43.9163		7	286179	3.84671		7	62	57.3796
	8	62	37.0914		8	62	22.9973		8		2.05204		8	62	36.3083
	9	62	36.4547		9	62	32.4432		9	32896	2.1027		9	62	52.4529
	10	62	23.6666		10	62	33.7706		10	40477	1.92296		10	62	38.5596
	11	62	20.3328		11	62	22.7548		11	31394	1.76875		11	62	38.6498
	12	62	16.8907		12	62	18.5193		12	7502	1		12	62	28.6547
	13	62	11.3641		13	62	19.7519		13	16622	1		13	62	34.5176
	14	62	7.72367		14	62	16.9348		14	6647	1		14	62	23.6316
	15	62	5.88207		15	62	10.7715		15	46117	1		15	62	19.8336
	16	62	6.11049		16	62	14.8526		16	21357	1		16	62	19.4643
	17	62	4.23429		17	62	14.9976		17	55828	1		17	62	26.863
	18	62	3.83548		18	62	13.1692		18	34073	1		18	62	28.4378
									19	913	1
									20	62	1

## Sheet: Figure 4
Figure 4a	Plasma LEN (nM)			Figure 4b		Animal number
	Infected	Non-infected				Infected	Uninfected
	37.3	18.6			Untreated	10	6
	38.6	50.0796			LEN-dosed total	3	8
	28.1734	100.485			LEN-dosed <target	3	2
		117.169			LEN-dosed >target	0	6
		143.424
		153.652
		158.01
		177.499

## Sheet: Supplementary Fig 1
	SHIV Dose (x TCID50)	Animal infection rate
	0.625	0
	10	0.125
	30	0.375
	100	0.5
	100	0.75

## Sheet: Supplementary Fig 2
	Peak Plasma SHIV RNA(copies/mL)
	Untreated	LEN-dosed
	49921988	299412
	5305523	1140343
	8992286	35193943
	8642624
	675454
	4521804
	42128026
	54213553
	14688468
	11429041
